# Supplementary material for: Chemoproteomics enables identification of coatomer subunit zeta‐1 targeted by a small molecule for enterovirus A71 inhibition
Source: MedComm (2020). 2024 Jun 5;5(6):e587. doi: 10.1002/mco2.587 (PMC11151152; doi:10.1002/mco2.587)
Supplement: Supplementary file 2 — Supporting Information [file MCO2-5-e587-s002.xlsx]

## Sheet: 370 proteins from UniProt
No.	Entry	Entry Name	Protein names (L/H >= 5, L/M >= 1.2)
1	Q69YU5	UQCC6_HUMAN	Ubiquinol-cytochrome-c reductase complex assembly factor 6
2	Q8TCD1	CR032_HUMAN	UPF0729 protein C18orf32
3	O14949	QCR8_HUMAN	Cytochrome b-c1 complex subunit 8
4	P60468	SC61B_HUMAN	Protein transport protein Sec61 subunit beta
5	Q9BV40	VAMP8_HUMAN	Vesicle-associated membrane protein 8
6	Q3ZAQ7	VMA21_HUMAN	Vacuolar ATPase assembly integral membrane protein VMA21
7	P62805	H4_HUMAN	Histone H4
8	Q9NZ45	CISD1_HUMAN	CDGSH iron-sulfur domain-containing protein 1
9	P61803	DAD1_HUMAN	Dolichyl-diphosphooligosaccharide--protein glycosyltransferase subunit DAD1
10	P63027	VAMP2_HUMAN	Vesicle-associated membrane protein 2
11	Q01628	IFM3_HUMAN	Interferon-induced transmembrane protein 3
12	P00167	CYB5_HUMAN	Cytochrome b5
13	Q8N5K1	CISD2_HUMAN	CDGSH iron-sulfur domain-containing protein 2
14	Q9NS69	TOM22_HUMAN	Mitochondrial import receptor subunit TOM22 homolog (hTom22)
15	O43169	CYB5B_HUMAN	Cytochrome b5 type B
16	O14880	MGST3_HUMAN	Glutathione S-transferase 3, mitochondrial (GST-3)
17	P13073	COX41_HUMAN	Cytochrome c oxidase subunit 4 isoform 1, mitochondrial
18	P61923	COPZ1_HUMAN	Coatomer subunit zeta-1 (Zeta-1-coat protein) (Zeta-1 COP)
19	O60831	PRAF2_HUMAN	PRA1 family protein 2
20	P67812	SC11A_HUMAN	Signal peptidase complex catalytic subunit SEC11A
21	Q9Y3E5	PTH2_HUMAN	Peptidyl-tRNA hydrolase 2, mitochondrial (PTH 2)
22	P61009	SPCS3_HUMAN	Signal peptidase complex subunit 3
23	P40616	ARL1_HUMAN	ADP-ribosylation factor-like protein 1
24	Q8N5M9	JAGN1_HUMAN	Protein jagunal homolog 1
25	Q15382	RHEB_HUMAN	GTP-binding protein Rheb
26	Q00765	REEP5_HUMAN	Receptor expression-enhancing protein 5
27	Q6UW68	TM205_HUMAN	Transmembrane protein 205
28	P63000	RAC1_HUMAN	Ras-related C3 botulinum toxin substrate 1
29	Q9Y584	TIM22_HUMAN	Mitochondrial import inner membrane translocase subunit Tim22
30	Q9H061	T126A_HUMAN	Transmembrane protein 126A
31	O00264	PGRC1_HUMAN	Membrane-associated progesterone receptor component 1
32	P13498	CY24A_HUMAN	Cytochrome b-245 light chain
33	Q9H0U4	RAB1B_HUMAN	Ras-related protein Rab-1B
34	Q9H902	REEP1_HUMAN	Receptor expression-enhancing protein 1
35	Q15041	AR6P1_HUMAN	ADP-ribosylation factor-like protein 6-interacting protein 1
36	P11233	RALA_HUMAN	Ras-related protein Ral-A
37	Q8WUY1	THEM6_HUMAN	Protein THEM6
38	Q8TED1	GPX8_HUMAN	Probable glutathione peroxidase 8
39	P33947	ERD22_HUMAN	ER lumen protein-retaining receptor 2
40	O14653	GOSR2_HUMAN	Golgi SNAP receptor complex member 2
41	P24390	ERD21_HUMAN	ER lumen protein-retaining receptor 1
42	P61106	RAB14_HUMAN	Ras-related protein Rab-14
43	P51148	RAB5C_HUMAN	Ras-related protein Rab-5C
44	Q15907	RB11B_HUMAN	Ras-related protein Rab-11B
45	P00492	HPRT_HUMAN	Hypoxanthine-guanine phosphoribosyltransferase (HGPRT)
46	P49755	TMEDA_HUMAN	Transmembrane emp24 domain-containing protein 10 (Protein TMED10)
47	O15173	PGRC2_HUMAN	Membrane-associated progesterone receptor component 2
48	Q9Y3B3	TMED7_HUMAN	Transmembrane emp24 domain-containing protein 7
49	Q15005	SPCS2_HUMAN	Signal peptidase complex subunit 2
50	Q92520	FAM3C_HUMAN	Protein FAM3C (Interleukin-like EMT inducer)
51	Q13445	TMED1_HUMAN	Transmembrane emp24 domain-containing protein 1
52	Q7Z7H5	TMED4_HUMAN	Transmembrane emp24 domain-containing protein 4
53	Q12981	SEC20_HUMAN	Vesicle transport protein SEC20
54	Q9BRX8	PXL2A_HUMAN	Peroxiredoxin-like 2A
55	Q8WVC6	DCAKD_HUMAN	Dephospho-CoA kinase domain-containing protein
56	P60033	CD81_HUMAN	CD81 antigen
57	P08962	CD63_HUMAN	CD63 antigen
58	Q6PI78	TMM65_HUMAN	Transmembrane protein 65
59	Q9NPA0	EMC7_HUMAN	ER membrane protein complex subunit 7
60	Q9BVC6	TM109_HUMAN	Transmembrane protein 109
61	O95292	VAPB_HUMAN	Vesicle-associated membrane protein-associated protein B/C
62	Q9NX40	OCAD1_HUMAN	OCIA domain-containing protein 1
63	O43657	TSN6_HUMAN	Tetraspanin-6 (Tspan-6) (A15 homolog)
64	Q9BVT8	TMUB1_HUMAN	Transmembrane and ubiquitin-like domain-containing protein 1
65	P51572	BAP31_HUMAN	B-cell receptor-associated protein 31
66	P18124	RL7_HUMAN	Large ribosomal subunit protein uL30
67	O95249	GOSR1_HUMAN	Golgi SNAP receptor complex member 1
68	Q9BUN8	DERL1_HUMAN	Derlin-1 (Degradation in endoplasmic reticulum protein 1)
69	P48509	CD151_HUMAN	CD151 antigen
70	P50402	EMD_HUMAN	Emerin
71	P24539	AT5F1_HUMAN	ATP synthase F(0) complex subunit B1, mitochondrial
72	Q9H6H4	REEP4_HUMAN	Receptor expression-enhancing protein 4
73	Q969M3	YIPF5_HUMAN	Protein YIPF5
74	O96011	PX11B_HUMAN	Peroxisomal membrane protein 11B
75	O43819	SCO2_HUMAN	Protein SCO2 homolog, mitochondrial
76	Q13162	PRDX4_HUMAN	Peroxiredoxin-4
77	P21964	COMT_HUMAN	Catechol O-methyltransferase
78	Q9Y5M8	SRPRB_HUMAN	Signal recognition particle receptor subunit beta
79	O95229	ZWINT_HUMAN	ZW10 interactor (ZW10-interacting protein 1) (Zwint-1)
80	O15120	PLCB_HUMAN	1-acyl-sn-glycerol-3-phosphate acyltransferase beta
81	Q68D91	MBLC2_HUMAN	Acyl-coenzyme A thioesterase MBLAC2
82	Q9H3N1	TMX1_HUMAN	Thioredoxin-related transmembrane protein 1
83	Q9Y277	VDAC3_HUMAN	Voltage-dependent anion-selective channel protein 3 (VDAC-3)
84	P43307	SSRA_HUMAN	Translocon-associated protein subunit alpha
85	Q9UBX3	DIC_HUMAN	Mitochondrial dicarboxylate carrier (DIC)
86	P27105	STOM_HUMAN	Stomatin (Erythrocyte band 7 integral membrane protein)
87	Q969X5	ERGI1_HUMAN	Endoplasmic reticulum-Golgi intermediate compartment protein 1
88	Q01105	SET_HUMAN	Protein SET
89	P30281	CCND3_HUMAN	G1/S-specific cyclin-D3
90	A5D6W6	FITM1_HUMAN	Fat storage-inducing transmembrane protein 1 (Fat-inducing protein 1)
91	Q14165	MLEC_HUMAN	Malectin
92	P45880	VDAC2_HUMAN	Voltage-dependent anion-selective channel protein 2 (VDAC-2)
93	Q9Y320	TMX2_HUMAN	Thioredoxin-related transmembrane protein 2
94	Q92600	CNOT9_HUMAN	CCR4-NOT transcription complex subunit 9
95	Q9C004	SPY4_HUMAN	Protein sprouty homolog 4 (Spry-4)
96	Q8NBQ5	DHB11_HUMAN	Estradiol 17-beta-dehydrogenase 11
97	P05026	AT1B1_HUMAN	Sodium/potassium-transporting ATPase subunit beta-1
98	Q9Y6C9	MTCH2_HUMAN	Mitochondrial carrier homolog 2
99	Q9UHQ9	NB5R1_HUMAN	NADH-cytochrome b5 reductase 1
100	P50897	PPT1_HUMAN	Palmitoyl-protein thioesterase 1
101	Q96AG4	LRC59_HUMAN	Leucine-rich repeat-containing protein 59
102	O43808	PM34_HUMAN	Peroxisomal membrane protein PMP34
103	Q9NZ01	TECR_HUMAN	Very-long-chain enoyl-CoA reductase
104	Q9BX67	JAM3_HUMAN	Junctional adhesion molecule C (JAM-C)
105	O00487	PSDE_HUMAN	26S proteasome non-ATPase regulatory subunit 14
106	Q53GQ0	DHB12_HUMAN	Very-long-chain 3-oxoacyl-CoA reductase
107	Q9Y6I9	TX264_HUMAN	Testis-expressed protein 264
108	Q96HY6	DDRGK_HUMAN	DDRGK domain-containing protein 1
109	Q9P287	BCCIP_HUMAN	BRCA2 and CDKN1A-interacting protein
110	P30519	HMOX2_HUMAN	Heme oxygenase 2 (HO-2)
111	O15162	PLS1_HUMAN	Phospholipid scramblase 1
112	Q8TC12	RDH11_HUMAN	Retinol dehydrogenase 11
113	O43609	SPY1_HUMAN	Protein sprouty homolog 1 (Spry-1)
114	Q08722	CD47_HUMAN	Leukocyte surface antigen CD47
115	P51665	PSMD7_HUMAN	26S proteasome non-ATPase regulatory subunit 7
116	Q9Y673	ALG5_HUMAN	Dolichyl-phosphate beta-glucosyltransferase
117	P08574	CY1_HUMAN	Cytochrome c1, heme protein, mitochondrial
118	Q5HYK3	COQ5_HUMAN	2-methoxy-6-polyprenyl-1,4-benzoquinol methylase, mitochondrial
119	O15127	SCAM2_HUMAN	Secretory carrier-associated membrane protein 2
120	Q96L58	B3GT6_HUMAN	Beta-1,3-galactosyltransferase 6
121	Q3SXM5	HSDL1_HUMAN	Inactive hydroxysteroid dehydrogenase-like protein 1
122	Q9NZC3	GDE1_HUMAN	Glycerophosphodiester phosphodiesterase 1
123	Q96MG2	JSPR1_HUMAN	Junctional sarcoplasmic reticulum protein 1
124	Q06136	KDSR_HUMAN	3-ketodihydrosphingosine reductase
125	P13804	ETFA_HUMAN	Electron transfer flavoprotein subunit alpha, mitochondrial (Alpha-ETF)
126	Q92905	CSN5_HUMAN	COP9 signalosome complex subunit 5 (SGN5) (Signalosome subunit 5)
127	Q9H0U3	MAGT1_HUMAN	Magnesium transporter protein 1 (MagT1)
128	Q9Y5Y5	PEX16_HUMAN	Peroxisomal membrane protein PEX16 (Peroxin-16)
129	Q9BQE5	APOL2_HUMAN	Apolipoprotein L2 (Apolipoprotein L-II) (ApoL-II)
130	O15126	SCAM1_HUMAN	Secretory carrier-associated membrane protein 1
131	Q96BY9	SARAF_HUMAN	Store-operated calcium entry-associated regulatory factor (SARAF)
132	Q9Y394	DHRS7_HUMAN	Dehydrogenase/reductase SDR family member 7
133	O94905	ERLN2_HUMAN	Erlin-2 (Endoplasmic reticulum lipid raft-associated protein 2)
134	P53365	ARFP2_HUMAN	Arfaptin-2 (ADP-ribosylation factor-interacting protein 2)
135	Q8IZV5	RDH10_HUMAN	Retinol dehydrogenase 10
136	O14828	SCAM3_HUMAN	Secretory carrier-associated membrane protein 3
137	O75477	ERLN1_HUMAN	Erlin-1 (Endoplasmic reticulum lipid raft-associated protein 1)
138	O75695	XRP2_HUMAN	Protein XRP2
139	Q9H5K3	SG196_HUMAN	Protein O-mannose kinase (POMK)
140	P27544	CERS1_HUMAN	Ceramide synthase 1 (CerS1)
141	P61073	CXCR4_HUMAN	C-X-C chemokine receptor type 4 (CXC-R4)
142	O15372	EIF3H_HUMAN	Eukaryotic translation initiation factor 3 subunit H (eIF3h)
143	Q7LGA3	HS2ST_HUMAN	Heparan sulfate 2-O-sulfotransferase 1
144	Q9NX62	IMPA3_HUMAN	Golgi-resident adenosine 3',5'-bisphosphate 3'-phosphatase
145	O00767	SCD_HUMAN	Stearoyl-CoA desaturase (hSCD1)
146	Q8NBU5	ATAD1_HUMAN	Outer mitochondrial transmembrane helix translocase
147	O96008	TOM40_HUMAN	Mitochondrial import receptor subunit TOM40 homolog
148	Q9P035	HACD3_HUMAN	Very-long-chain (3R)-3-hydroxyacyl-CoA dehydratase 3
149	Q9NUQ2	PLCE_HUMAN	1-acyl-sn-glycerol-3-phosphate acyltransferase epsilon
150	P49366	DHYS_HUMAN	Deoxyhypusine synthase
151	P56589	PEX3_HUMAN	Peroxisomal biogenesis factor 3 (Peroxin-3)
152	Q15629	TRAM1_HUMAN	Translocating chain-associated membrane protein 1 (Protein TRAM1)
153	P11766	ADHX_HUMAN	Alcohol dehydrogenase class-3
154	Q8NCH0	CHSTE_HUMAN	Carbohydrate sulfotransferase 14
155	Q9H7Z7	PGES2_HUMAN	Prostaglandin E synthase 2
156	Q8TCT9	HM13_HUMAN	Minor histocompatibility antigen H13
157	Q96G23	CERS2_HUMAN	Ceramide synthase 2
158	P00156	CYB_HUMAN	Cytochrome b (Complex III subunit 3)
159	P17302	CXA1_HUMAN	Gap junction alpha-1 protein
160	Q9Y282	ERGI3_HUMAN	Endoplasmic reticulum-Golgi intermediate compartment protein 3
161	P35613	BASI_HUMAN	Basigin (5F7)
162	P31350	RIR2_HUMAN	Ribonucleoside-diphosphate reductase subunit M2
163	Q9NZJ7	MTCH1_HUMAN	Mitochondrial carrier homolog 1
164	Q99816	TS101_HUMAN	Tumor susceptibility gene 101 protein
165	Q12905	ILF2_HUMAN	Interleukin enhancer-binding factor 2
166	Q8NBI6	XXLT1_HUMAN	Xyloside xylosyltransferase 1
167	P63092	GNAS2_HUMAN	Guanine nucleotide-binding protein G(s) subunit alpha isoforms short
168	Q8WWV3	RT4I1_HUMAN	Reticulon-4-interacting protein 1, mitochondrial
169	Q9BWD1	THIC_HUMAN	Acetyl-CoA acetyltransferase, cytosolic
170	Q8N2K0	ABD12_HUMAN	Lysophosphatidylserine lipase ABHD12
171	P49137	MAPK2_HUMAN	MAP kinase-activated protein kinase 2
172	Q9BTV4	TMM43_HUMAN	Transmembrane protein 43
173	Q9NVG8	TBC13_HUMAN	TBC1 domain family member 13
174	Q92968	PEX13_HUMAN	Peroxisomal membrane protein PEX13 (Peroxin-13)
175	P15907	SIAT1_HUMAN	Beta-galactoside alpha-2,6-sialyltransferase 1
176	Q8N6T3	ARFG1_HUMAN	ADP-ribosylation factor GTPase-activating protein 1
177	Q14240	IF4A2_HUMAN	Eukaryotic initiation factor 4A-II (eIF-4A-II) (eIF4A-II)
178	Q6PIU2	NCEH1_HUMAN	Neutral cholesterol ester hydrolase 1 (NCEH)
179	Q7KZN9	COX15_HUMAN	Cytochrome c oxidase assembly protein COX15 homolog
180	Q9Y679	AUP1_HUMAN	Lipid droplet-regulating VLDL assembly factor AUP1
181	Q13702	RAPSN_HUMAN	43 kDa receptor-associated protein of the synapse (RAPsyn)
182	Q14318	FKBP8_HUMAN	Peptidyl-prolyl cis-trans isomerase FKBP8 (PPIase FKBP8)
183	Q9HDC9	APMAP_HUMAN	Adipocyte plasma membrane-associated protein
184	Q9P289	STK26_HUMAN	Serine/threonine-protein kinase 26
185	Q9HCU5	PREB_HUMAN	Prolactin regulatory element-binding protein
186	P37268	FDFT_HUMAN	Squalene synthase (SQS) (SS)
187	Q9Y2T2	AP3M1_HUMAN	AP-3 complex subunit mu-1
188	P14324	FPPS_HUMAN	Farnesyl pyrophosphate synthase (FPP synthase) (FPS)
189	Q9Y6E2	5MP1_HUMAN	eIF5-mimic protein 1
190	Q96HD1	CREL1_HUMAN	Protein disulfide isomerase CRELD1
191	O00148	DX39A_HUMAN	ATP-dependent RNA helicase DDX39A
192	P36578	RL4_HUMAN	Large ribosomal subunit protein uL4
193	P25101	EDNRA_HUMAN	Endothelin-1 receptor
194	Q13838	DX39B_HUMAN	Spliceosome RNA helicase DDX39B
195	Q9NVA2	SEP11_HUMAN	Septin-11
196	Q8NBX0	SCPDL_HUMAN	Saccharopine dehydrogenase-like oxidoreductase
197	Q5VUD6	DIK1B_HUMAN	Divergent protein kinase domain 1B
198	Q14141	SEPT6_HUMAN	Septin-6
199	P18031	PTN1_HUMAN	Tyrosine-protein phosphatase non-receptor type 1
200	Q9H490	PIGU_HUMAN	Phosphatidylinositol glycan anchor biosynthesis class U protein
201	Q15070	OXA1L_HUMAN	Mitochondrial inner membrane protein OXA1L
202	Q9Y6E0	STK24_HUMAN	Serine/threonine-protein kinase 24
203	O95674	CDS2_HUMAN	Phosphatidate cytidylyltransferase 2
204	Q9Y4P3	TBL2_HUMAN	Transducin beta-like protein 2
205	Q10469	MGAT2_HUMAN	Alpha-1,6-mannosyl-glycoprotein 2-beta-N-acetylglucosaminyltransferase
206	O15533	TPSN_HUMAN	Tapasin (TPN)
207	Q6ZT21	TMPPE_HUMAN	Transmembrane protein with metallophosphoesterase domain
208	Q9NRX5	SERC1_HUMAN	Serine incorporator 1
209	Q5SWX8	ODR4_HUMAN	Protein odr-4 homolog
210	P42167	LAP2B_HUMAN	Lamina-associated polypeptide 2
211	Q96JJ7	TMX3_HUMAN	Protein disulfide-isomerase TMX3
212	Q9P0V9	SEP10_HUMAN	Septin-10
213	P07099	HYEP_HUMAN	Epoxide hydrolase 1
214	Q6UW02	CP20A_HUMAN	Cytochrome P450 20A1
215	O75306	NDUS2_HUMAN	NADH dehydrogenase
216	Q9BT22	ALG1_HUMAN	Chitobiosyldiphosphodolichol beta-mannosyltransferase
217	Q9BZD4	NUF2_HUMAN	Kinetochore protein Nuf2
218	Q96GQ5	RUSF1_HUMAN	RUS family member 1
219	Q8NFQ8	TOIP2_HUMAN	Torsin-1A-interacting protein 2 (Lumenal domain-like LAP1)
220	P48723	HSP13_HUMAN	Heat shock 70 kDa protein 13
221	P41091	IF2G_HUMAN	Eukaryotic translation initiation factor 2 subunit 3
222	O15269	SPTC1_HUMAN	Serine palmitoyltransferase 1
223	O75844	FACE1_HUMAN	CAAX prenyl protease 1 homolog
224	Q9ULS5	TMCC3_HUMAN	Transmembrane and coiled-coil domain protein 3
225	Q14108	SCRB2_HUMAN	Lysosome membrane protein 2
226	P49840	GSK3A_HUMAN	Glycogen synthase kinase-3 alpha (GSK-3 alpha)
227	Q96A33	CCD47_HUMAN	PAT complex subunit CCDC47
228	P30566	PUR8_HUMAN	Adenylosuccinate lyase (ADSL) (ASL)
229	P51648	AL3A2_HUMAN	Aldehyde dehydrogenase family 3 member A2
230	Q9H2H9	S38A1_HUMAN	Sodium-coupled neutral amino acid symporter 1
231	P20073	ANXA7_HUMAN	Annexin A7 (Annexin VII) (Annexin-7)
232	O94919	ENDD1_HUMAN	Endonuclease domain-containing 1 protein
233	Q9UHG3	PCYOX_HUMAN	Prenylcysteine oxidase 1
234	Q9NRY5	F1142_HUMAN	Protein FAM114A2
235	Q96QD8	S38A2_HUMAN	Sodium-coupled neutral amino acid symporter 2
236	P49643	PRI2_HUMAN	DNA primase large subunit
237	Q16850	CP51A_HUMAN	Lanosterol 14-alpha demethylase (LDM)
238	Q15392	DHC24_HUMAN	Delta(24)-sterol reductase
239	O43462	MBTP2_HUMAN	Membrane-bound transcription factor site-2 protease
240	Q9Y6G9	DC1L1_HUMAN	Cytoplasmic dynein 1 light intermediate chain 1
241	P07602	SAP_HUMAN	Prosaposin
242	Q10713	MPPA_HUMAN	Mitochondrial-processing peptidase subunit alpha (Alpha-MPP)
243	Q8N2G8	GHDC_HUMAN	GH3 domain-containing protein
244	O43865	SAHH2_HUMAN	S-adenosylhomocysteine hydrolase-like protein 1
245	Q9P0J1	PDP1_HUMAN	[Pyruvate dehydrogenase
246	Q96KA5	CLP1L_HUMAN	Lipid scramblase CLPTM1L
247	Q6DD88	ATLA3_HUMAN	Atlastin-3
248	Q5T9L3	WLS_HUMAN	Protein wntless homolog
249	Q96D53	COQ8B_HUMAN	Atypical kinase COQ8B, mitochondrial
250	Q9NRG9	AAAS_HUMAN	Aladin (Adracalin)
251	Q96S66	CLCC1_HUMAN	Chloride channel CLIC-like protein 1
252	Q8WTV0	SCRB1_HUMAN	Scavenger receptor class B member 1 (SRB1)
253	Q96KC8	DNJC1_HUMAN	DnaJ homolog subfamily C member 1
254	P06744	G6PI_HUMAN	Glucose-6-phosphate isomerase (GPI)
255	Q969V3	NCLN_HUMAN	BOS complex subunit NCLN
256	O95470	SGPL1_HUMAN	Sphingosine-1-phosphate lyase 1 (S1PL)
257	Q10471	GALT2_HUMAN	Polypeptide N-acetylgalactosaminyltransferase 2
258	O14531	DPYL4_HUMAN	Dihydropyrimidinase-related protein 4
259	Q14534	ERG1_HUMAN	Squalene monooxygenase
260	Q8N697	S15A4_HUMAN	Solute carrier family 15 member 4
261	Q969N2	PIGT_HUMAN	GPI transamidase component PIG-T
262	Q8N4A0	GALT4_HUMAN	Polypeptide N-acetylgalactosaminyltransferase 4
263	Q5VV42	CDKAL_HUMAN	Threonylcarbamoyladenosine tRNA methylthiotransferase
264	P50281	MMP14_HUMAN	Matrix metalloproteinase-14 (MMP-14)
265	Q86UE4	LYRIC_HUMAN	Protein LYRIC (3D3/LYRIC)
266	Q8NHH9	ATLA2_HUMAN	Atlastin-2
267	Q9NTJ5	SAC1_HUMAN	Phosphatidylinositol-3-phosphatase SAC1
268	Q9HD45	TM9S3_HUMAN	Transmembrane 9 superfamily member 3
269	P27824	CALX_HUMAN	Calnexin
270	P61221	ABCE1_HUMAN	ATP-binding cassette sub-family E member 1
271	Q07065	CKAP4_HUMAN	Cytoskeleton-associated protein 4
272	P04843	RPN1_HUMAN	Dolichyl-diphosphooligosaccharide--protein glycosyltransferase subunit 1
273	Q6NUM9	RETST_HUMAN	All-trans-retinol 13,14-reductase
274	Q14739	LBR_HUMAN	Delta(14)-sterol reductase LBR
275	Q16134	ETFD_HUMAN	Electron transfer flavoprotein-ubiquinone oxidoreductase, mitochondrial
276	P38606	VATA_HUMAN	V-type proton ATPase catalytic subunit A
277	Q4ZIN3	MBRL_HUMAN	Membralin (Transmembrane protein 259)
278	O43292	GPAA1_HUMAN	Glycosylphosphatidylinositol anchor attachment 1 protein
279	Q8WZA9	IRGQ_HUMAN	Immunity-related GTPase family Q protein
280	Q14145	KEAP1_HUMAN	Kelch-like ECH-associated protein 1
281	P08195	4F2_HUMAN	4F2 cell-surface antigen heavy chain (4F2hc)
282	Q969Z0	FAKD4_HUMAN	FAST kinase domain-containing protein 4
283	Q9NVI7	ATD3A_HUMAN	ATPase family AAA domain-containing protein 3A
284	P08240	SRPRA_HUMAN	Signal recognition particle receptor subunit alpha (SR-alpha)
285	Q9UBT2	SAE2_HUMAN	SUMO-activating enzyme subunit 2
286	Q92544	TM9S4_HUMAN	Transmembrane 9 superfamily member 4
287	Q6P1M0	S27A4_HUMAN	Long-chain fatty acid transport protein 4 (FATP-4)
288	P13667	PDIA4_HUMAN	Protein disulfide-isomerase A4
289	P43121	MUC18_HUMAN	Cell surface glycoprotein MUC18
290	Q9UP38	FZD1_HUMAN	Frizzled-1 (Fz-1) (hFz1) (FzE1)
291	Q5T9A4	ATD3B_HUMAN	ATPase family AAA domain-containing protein 3B
292	Q86SF2	GALT7_HUMAN	N-acetylgalactosaminyltransferase 7
293	P52569	CTR2_HUMAN	Cationic amino acid transporter 2
294	Q5SNT2	TM201_HUMAN	Transmembrane protein 201
295	Q8N0X7	SPART_HUMAN	Spartin (Spastic paraplegia 20 protein)
296	O96005	CLPT1_HUMAN	Putative lipid scramblase CLPTM1
297	Q7RTS9	DYM_HUMAN	Dymeclin (Dyggve-Melchior-Clausen syndrome protein)
298	Q8NCG7	DGLB_HUMAN	Diacylglycerol lipase-beta (DAGL-beta) (DGL-beta)
299	P16435	NCPR_HUMAN	NADPH--cytochrome P450 reductase
300	O15228	GNPAT_HUMAN	Dihydroxyacetone phosphate acyltransferase
301	Q96AC1	FERM2_HUMAN	Fermitin family homolog 2
302	Q6NUQ4	TM214_HUMAN	Transmembrane protein 214
303	P42166	LAP2A_HUMAN	Lamina-associated polypeptide 2, isoform alpha
304	Q53GS7	GLE1_HUMAN	mRNA export factor GLE1 (hGLE1)
305	Q6ZRP7	QSOX2_HUMAN	Sulfhydryl oxidase 2
306	P46977	STT3A_HUMAN	Dolichyl-diphosphooligosaccharide--protein glycosyltransferase subunit STT3A
307	Q92542	NICA_HUMAN	Nicastrin
308	Q96BD0	SO4A1_HUMAN	Solute carrier organic anion transporter family member 4A1
309	Q96AQ6	PBIP1_HUMAN	Pre-B-cell leukemia transcription factor-interacting protein 1
310	Q8TBA6	GOGA5_HUMAN	Golgin subfamily A member 5
311	O95202	LETM1_HUMAN	Mitochondrial proton/calcium exchanger protein
312	P16070	CD44_HUMAN	CD44 antigen
313	Q7L0J3	SV2A_HUMAN	Synaptic vesicle glycoprotein 2A
314	P33897	ABCD1_HUMAN	ATP-binding cassette sub-family D member 1
315	Q03518	TAP1_HUMAN	Antigen peptide transporter 1 (APT1)
316	Q9UJX4	APC5_HUMAN	Anaphase-promoting complex subunit 5 (APC5)
317	O95140	MFN2_HUMAN	Mitofusin-2
318	P38435	VKGC_HUMAN	Vitamin K-dependent gamma-carboxylase
319	Q9UGP8	SEC63_HUMAN	Translocation protein SEC63 homolog
320	Q96TA2	YMEL1_HUMAN	ATP-dependent zinc metalloprotease YME1L1
321	P50416	CPT1A_HUMAN	Carnitine O-palmitoyltransferase 1, liver isoform (CPT1-L)
322	Q9HBM0	VEZA_HUMAN	Vezatin
323	Q9UID3	VPS51_HUMAN	Vacuolar protein sorting-associated protein 51 homolog
324	Q6NUQ1	RINT1_HUMAN	RAD50-interacting protein 1
325	O43143	DHX15_HUMAN	ATP-dependent RNA helicase DHX15
326	P51798	CLCN7_HUMAN	H(+)/Cl(-) exchange transporter 7
327	Q6PJG6	BRAT1_HUMAN	BRCA1-associated ATM activator 1
328	Q9UHI6	DDX20_HUMAN	Probable ATP-dependent RNA helicase DDX20
329	Q96JB2	COG3_HUMAN	Conserved oligomeric Golgi complex subunit 3
330	O60341	KDM1A_HUMAN	Lysine-specific histone demethylase 1A
331	P13591	NCAM1_HUMAN	Neural cell adhesion molecule 1
332	Q9NXE4	NSMA3_HUMAN	Sphingomyelin phosphodiesterase 4
333	Q9H330	TM245_HUMAN	Transmembrane protein 245 (Protein CG-2)
334	Q9Y2U8	MAN1_HUMAN	Inner nuclear membrane protein Man1
335	Q6ZXV5	TMTC3_HUMAN	Protein O-mannosyl-transferase TMTC3
336	P52789	HXK2_HUMAN	Hexokinase-2
337	A0FGR8	ESYT2_HUMAN	Extended synaptotagmin-2
338	Q86XL3	ANKL2_HUMAN	Ankyrin repeat and LEM domain-containing protein 2
339	Q9NZ08	ERAP1_HUMAN	Endoplasmic reticulum aminopeptidase 1
340	Q10567	AP1B1_HUMAN	AP-1 complex subunit beta-1
341	O60313	OPA1_HUMAN	Dynamin-like 120 kDa protein, mitochondrial
342	Q15029	U5S1_HUMAN	116 kDa U5 small nuclear ribonucleoprotein component
343	Q8N766	EMC1_HUMAN	ER membrane protein complex subunit 1
344	O14983	AT2A1_HUMAN	Sarcoplasmic/endoplasmic reticulum calcium ATPase 1
345	Q9HCE1	MOV10_HUMAN	Helicase MOV-10
346	O43491	E41L2_HUMAN	Band 4.1-like protein 2
347	Q99575	POP1_HUMAN	Ribonucleases P/MRP protein subunit POP1 (hPOP1)
348	O95197	RTN3_HUMAN	Reticulon-3 (Homolog of ASY protein)
349	Q5JWF2	GNAS1_HUMAN	Guanine nucleotide-binding protein G(s) subunit alpha isoforms Xlas
350	P16615	AT2A2_HUMAN	Sarcoplasmic/endoplasmic reticulum calcium ATPase 2
351	Q9Y2J2	E41L3_HUMAN	Band 4.1-like protein 3 (4.1B)
352	P53992	SC24C_HUMAN	Protein transport protein Sec24C
353	Q9BSJ8	ESYT1_HUMAN	Extended synaptotagmin-1 (E-Syt1)
354	Q9Y2A7	NCKP1_HUMAN	Nck-associated protein 1 (NAP 1)
355	P46379	BAG6_HUMAN	Large proline-rich protein BAG6
356	Q16531	DDB1_HUMAN	DNA damage-binding protein 1
357	O95104	SCAF4_HUMAN	SR-related and CTD-associated factor 4
358	Q9C0E2	XPO4_HUMAN	Exportin-4 (Exp4)
359	P30876	RPB2_HUMAN	DNA-directed RNA polymerase II subunit RPB2
360	Q9NQC3	RTN4_HUMAN	Reticulon-4 (Foocen)
361	P55011	S12A2_HUMAN	Solute carrier family 12 member 2
362	Q15155	NOMO1_HUMAN	BOS complex subunit NOMO1
363	P23634	AT2B4_HUMAN	Plasma membrane calcium-transporting ATPase 4
364	O75533	SF3B1_HUMAN	Splicing factor 3B subunit 1
365	Q86UP2	KTN1_HUMAN	Kinectin (CG-1 antigen) (Kinesin receptor)
366	Q15058	KIF14_HUMAN	Kinesin-like protein KIF14
367	Q8NEY1	NAV1_HUMAN	Neuron navigator 1
368	Q6P2Q9	PRP8_HUMAN	Pre-mRNA-processing-splicing factor 8
369	P04114	APOB_HUMAN	Apolipoprotein B-100 (Apo B-100)
370	Q9NU22	MDN1_HUMAN	Midasin (Dynein-related AAA-ATPase MDN1)
